# Supplementary material for: Transcriptional CDK Inhibitors CYC065 and THZ1 Induce Apoptosis in Glioma Stem Cells Derived from Recurrent GBM
Source: Cells. 2021 May 12;10(5):1182. doi: 10.3390/cells10051182 (PMC8151379; doi:10.3390/cells10051182)
Supplement: Supplementary file 1 [file cells-10-01182-s001.zip]

Archive with 1 entries (1 files):
- cells-1185824-supplementary.pdf
